# Supplementary material for: Can MDCT Enhancement Patterns Be Helpful in Differentiating Secretory from Non-Functional Adrenal Adenoma?
Source: Medicina (Kaunas). 2023 Dec 29;60(1):72. doi: 10.3390/medicina60010072 (PMC10819253; doi:10.3390/medicina60010072)
Supplement: Supplementary file 1 [file medicina-60-00072-s001.zip]

Archive with 1 entries (1 files):
- supplementary data.pdf
